# Supplementary material for: Metalloproteomic Investigation of Hg-Binding Proteins in Renal Tissue of Rats Exposed to Mercury Chloride
Source: Int J Mol Sci. 2023 Dec 21;25(1):164. doi: 10.3390/ijms25010164 (PMC10779082; doi:10.3390/ijms25010164)
Supplement: Supplementary file 1 [file ijms-25-00164-s001.zip]

Archive with 1 entries (1 files):
- ijms-2709678-supplementary.pdf
